# Supplementary material for: Selective Transcription Factor Blockade Reduces Human Retinal Endothelial Cell Expression of Intercellular Adhesion Molecule-1 and Leukocyte Binding
Source: Int J Mol Sci. 2023 Feb 7;24(4):3304. doi: 10.3390/ijms24043304 (PMC9967456; doi:10.3390/ijms24043304)
Supplement: Supplementary file 1 [file ijms-24-03304-s001.zip]

Archive with 3 entries (3 files):
- Supplementary_Figure_S2.pdf
- Supplementary_Table_S1.xlsx
- Supplementary_Figure_S1.pdf
