# Supplementary material for: Selective Transcription Factor Blockade Reduces Human Retinal Endothelial Cell Expression of Intercellular Adhesion Molecule-1 and Leukocyte Binding
Source: Int J Mol Sci. 2023 Feb 7;24(4):3304. doi: 10.3390/ijms24043304 (PMC9967456; doi:10.3390/ijms24043304)
Supplement: Supplementary file 1 [file ijms-24-03304-s001.zip › Supplementary_Table_S1.xlsx]

## Sheet: IL1_vs_CTRL_60min
Significantly differentially expressed transcripts in human retinal endothelial cells following treatment with IL-1β for 60 minutes (n = 5 isolates).
Ensembl gene ID	logFC	logCPM	F	PValue	FDR	Gene_ID
ENSG00000163734	6.14531	6.17749	327.385	1.90139e-15	2.12252e-11	CXCL3
ENSG00000144802	2.77116	7.4468	221.98	1.36737e-13	7.63195e-10	NFKBIZ
ENSG00000100906	3.06497	8.75963	196.05	5.20566e-13	1.83023e-09	NFKBIA
ENSG00000110848	4.09768	5.47825	191.857	6.55821e-13	1.83023e-09	CD69
ENSG00000081041	5.97143	7.22159	180.915	1.22483e-12	2.73457e-09	CXCL2
ENSG00000163545	3.63162	5.35135	176.445	1.59627e-12	2.96987e-09	NUAK2
ENSG00000172602	2.89917	4.65936	170.406	2.30528e-12	3.67626e-09	RND1
ENSG00000118503	4.91448	7.66082	163.537	3.55163e-12	4.95586e-09	TNFAIP3
ENSG00000115009	6.14771	5.31429	154.465	6.44519e-12	7.28211e-09	CCL20
ENSG00000087074	1.25677	7.17214	154.286	6.52343e-12	7.28211e-09	PPP1R15A
ENSG00000205502	3.55654	5.06613	152.687	7.27e-12	7.37773e-09	C2CD4B
ENSG00000261618	4.53758	2.12809	142.076	1.53099e-11	1.4242e-08	LINC02605
ENSG00000253522	3.00146	4.77838	133.866	2.81734e-11	2.41923e-08	MIR3142HG
ENSG00000125347	3.21214	6.61705	128.82	4.16514e-11	3.3211e-08	IRF1
ENSG00000112149	3.29154	2.79847	116.028	1.19337e-10	8.88103e-08	CD83
ENSG00000128342	3.18973	5.09351	107.448	2.55694e-10	1.78394e-07	LIF
ENSG00000226380	1.38349	3.65677	106.635	2.75546e-10	1.80937e-07	AC016831.1
ENSG00000237892	1.57051	2.24443	103.285	3.76902e-10	2.33742e-07	KLF7-IT1
ENSG00000235947	3.3419	2.52963	102.185	4.18457e-10	2.45855e-07	EGOT
ENSG00000253837	1.50668	2.18948	100.059	5.13649e-10	2.73782e-07	AC090197.1
ENSG00000164400	7.53733	6.15734	100.031	5.15044e-10	2.73782e-07	CSF2
ENSG00000164949	2.79744	2.08707	96.0682	7.62074e-10	3.86683e-07	GEM
ENSG00000145365	1.83867	4.99637	88.1722	1.73242e-09	8.22196e-07	TIFA
ENSG00000163874	2.33353	5.45543	87.9851	1.76769e-09	8.22196e-07	ZC3H12A
ENSG00000169242	2.44453	6.04236	87.6004	1.84272e-09	8.22813e-07	EFNA1
ENSG00000104312	1.33213	6.26705	81.9221	3.46336e-09	1.43191e-06	RIPK2
ENSG00000128016	2.73143	6.31593	78.6263	5.07551e-09	2.0235e-06	ZFP36
ENSG00000163739	3.07897	9.36198	74.0729	8.78873e-09	3.27029e-06	CXCL1
ENSG00000151014	1.9102	5.40034	73.0853	9.93405e-09	3.53692e-06	NOCT
ENSG00000132510	1.93113	3.91253	72.9217	1.0139e-08	3.53692e-06	KDM6B
ENSG00000023445	3.1327	6.50632	71.2107	1.2579e-08	4.14638e-06	BIRC3
ENSG00000159200	1.53887	6.79196	71.1795	1.2629e-08	4.14638e-06	RCAN1
ENSG00000115008	3.10569	4.13787	70.6905	1.34417e-08	4.28714e-06	IL1A
ENSG00000279602	1.32035	1.91561	67.3759	2.06972e-08	6.24441e-06	AC109326.1
ENSG00000234883	2.5919	4.03714	64.4471	3.07194e-08	9.02421e-06	MIR155HG
ENSG00000169429	3.11325	10.3909	60.6548	5.22736e-08	1.49623e-05	CXCL8
ENSG00000159388	1.60229	5.55505	58.0969	7.58672e-08	2.06562e-05	BTG2
ENSG00000279903	2.8751	1.14861	57.1186	8.77585e-08	2.27825e-05	AP006248.3
ENSG00000137331	2.16846	7.61775	54.1272	1.38549e-07	3.51506e-05	IER3
ENSG00000232810	5.91741	3.19537	53.2674	1.58506e-07	3.92438e-05	TNF
ENSG00000115604	2.21968	4.04611	52.7753	1.71313e-07	4.06886e-05	IL18R1
ENSG00000270069	1.17985	5.25404	51.7903	2.00456e-07	4.66184e-05	MIR222HG
ENSG00000136244	2.78551	7.47437	47.8094	3.86669e-07	8.46349e-05	IL6
ENSG00000285106	1.31236	2.02522	46.4109	4.91412e-07	0.000105493	AC016831.7
ENSG00000133069	1.91161	2.09789	43.3407	8.466e-07	0.000175011	TMCC2
ENSG00000140379	2.49301	1.33795	43.1897	8.70128e-07	0.000176604	BCL2A1
ENSG00000073756	1.48705	8.86308	42.9457	9.09653e-07	0.00018133	PTGS2
ENSG00000185215	1.92479	6.80441	42.3125	1.02159e-06	0.000200071	TNFAIP2
ENSG00000111912	1.1016	6.47336	41.5047	1.18662e-06	0.000228382	NCOA7
ENSG00000269902	1.52231	2.3261	40.6242	1.40008e-06	0.0002649	AC234772.2
ENSG00000279932	2.3737	2.27891	39.2703	1.81389e-06	0.000331942	AP006248.4
ENSG00000162772	1.86793	5.89094	36.5796	3.08825e-06	0.000522335	ATF3
ENSG00000056558	2.47883	7.03373	34.8647	4.39178e-06	0.000731723	TRAF1
ENSG00000269906	1.18604	1.47952	34.1756	5.07458e-06	0.000820979	AL606834.1
ENSG00000141682	1.1085	6.02893	33.7974	5.49759e-06	0.000876709	PMAIP1
ENSG00000162783	1.24673	5.06105	31.497	9.05635e-06	0.00131294	IER5
ENSG00000050730	1.85109	3.49719	31.2059	9.66185e-06	0.00136526	TNIP3
ENSG00000090339	1.51726	9.87661	30.4811	1.13685e-05	0.00156675	ICAM1
ENSG00000251136	1.12197	4.08049	30.2082	1.20937e-05	0.00162653	AF117829.1
ENSG00000260231	1.04613	1.92949	29.4772	1.42958e-05	0.00185563	KDM7A-DT
ENSG00000108691	1.95423	9.33725	29.3838	1.4607e-05	0.00187423	CCL2
ENSG00000007908	3.30942	9.9877	29.2347	1.51194e-05	0.00191793	SELE
ENSG00000163121	1.9154	2.18878	27.7148	2.1614e-05	0.0026514	NEURL3
ENSG00000095739	1.35672	4.95482	27.4524	2.30154e-05	0.0027332	BAMBI
ENSG00000167034	1.82847	2.11416	26.8339	2.67243e-05	0.0030755	NKX3-1
ENSG00000125740	2.0862	3.62238	26.2551	3.07891e-05	0.00343698	FOSB
ENSG00000171223	1.37496	7.09978	25.9584	3.31287e-05	0.00366154	JUNB
ENSG00000120129	1.01339	7.22588	25.5329	3.6828e-05	0.00399137	DUSP1
ENSG00000170345	1.67716	5.15583	25.4458	3.76387e-05	0.00404001	FOS
ENSG00000117525	2.39143	6.72952	25.2176	3.98572e-05	0.00423701	F3
ENSG00000107968	1.31063	3.66929	24.3066	5.02399e-05	0.00519286	MAP3K8
ENSG00000173334	1.21519	6.56858	23.6308	5.98341e-05	0.00585902	TRIB1
ENSG00000112096	1.22029	9.46318	22.8873	7.27435e-05	0.00700031	SOD2
ENSG00000179388	1.59997	3.79625	22.2888	8.53409e-05	0.00793883	EGR3
ENSG00000144655	1.28608	6.41636	21.4272	0.000107824	0.00955267	CSRNP1
ENSG00000124145	1.06611	6.14948	21.313	0.000111256	0.00977916	SDC4
ENSG00000176928	1.12836	2.01688	21.051	0.000119591	0.0104296	GCNT4
ENSG00000108342	3.40266	6.5022	20.5076	0.000139131	0.0115933	CSF3
ENSG00000123358	1.19501	4.8685	20.432	0.000142114	0.0116657	NR4A1
ENSG00000069493	1.25944	1.98332	19.106	0.000207503	0.0161793	CLEC2D
ENSG00000271503	1.81656	5.2586	19.0329	0.000211959	0.0163179	CCL5
ENSG00000179862	1.46819	4.2545	18.8204	0.000225509	0.0172422	CITED4
ENSG00000006210	1.17939	7.67235	16.9588	0.000393876	0.0268273	CX3CL1
ENSG00000197632	1.97909	3.64202	16.9567	0.00039413	0.0268273	SERPINB2
ENSG00000123689	1.08079	3.19513	16.4293	0.000463942	0.0308273	G0S2
ENSG00000125538	3.12833	6.44683	15.0987	0.000707741	0.0429375	IL1B
ENSG00000138675	1.15252	3.94126	14.8348	0.000771066	0.0455419	FGF5

## Sheet: TNF_vs_CTRL_60min
Significantly differentially expressed transcripts in human retinal endothelial cells following treatment with TNF-α for 60 minutes (n = 5 isolates).
Ensembl gene ID	logFC	logCPM	F	PValue	FDR	Gene_ID
ENSG00000163734	5.35877	6.17749	261.885	2.25327e-14	2.51532e-10	CXCL3
ENSG00000163545	3.47627	5.35135	163.217	3.62528e-12	1.40378e-08	NUAK2
ENSG00000110848	3.69125	5.47825	158.624	4.88635e-12	1.40378e-08	CD69
ENSG00000172602	2.78194	4.65936	158.184	5.03013e-12	1.40378e-08	RND1
ENSG00000100906	2.63091	8.75963	150.173	8.63662e-12	1.92821e-08	NFKBIA
ENSG00000081041	5.06772	7.22159	141.127	1.64022e-11	3.05164e-08	CXCL2
ENSG00000118503	4.40986	7.66082	137.913	2.07776e-11	3.14373e-08	TNFAIP3
ENSG00000205502	3.33755	5.06613	136.827	2.25296e-11	3.14373e-08	C2CD4B
ENSG00000125347	2.96302	6.61705	111.846	1.71969e-10	2.06225e-07	IRF1
ENSG00000115009	5.13676	5.31429	111.041	1.8474e-10	2.06225e-07	CCL20
ENSG00000237892	1.62202	2.24443	109.543	2.11318e-10	2.1445e-07	KLF7-IT1
ENSG00000253522	2.6624	4.77838	106.588	2.7674e-10	2.50832e-07	MIR3142HG
ENSG00000087074	1.03552	7.17214	105.671	3.01266e-10	2.50832e-07	PPP1R15A
ENSG00000253837	1.55239	2.18948	105.207	3.1458e-10	2.50832e-07	AC090197.1
ENSG00000144802	1.78055	7.4468	98.3149	6.09329e-10	4.53463e-07	NFKBIZ
ENSG00000145365	1.81918	4.99637	86.1114	2.16735e-09	1.51213e-06	TIFA
ENSG00000169242	2.34489	6.04236	80.6251	4.01958e-09	2.63944e-06	EFNA1
ENSG00000112149	2.69432	2.79847	79.188	4.75127e-09	2.94658e-06	CD83
ENSG00000261618	3.42048	2.12809	74.5847	8.25217e-09	4.84837e-06	LINC02605
ENSG00000164400	6.32184	6.15734	70.935	1.30286e-08	7.27189e-06	CSF2
ENSG00000104312	1.2221	6.26705	68.8643	1.70175e-08	9.04604e-06	RIPK2
ENSG00000235947	2.72511	2.52963	67.8152	1.95287e-08	9.42482e-06	EGOT
ENSG00000128016	2.50722	6.31593	67.536	2.0263e-08	9.42482e-06	ZFP36
ENSG00000226380	1.05945	3.65677	62.3518	4.10861e-08	1.83458e-05	AC016831.1
ENSG00000163739	2.77778	9.36198	61.7197	4.49166e-08	1.89229e-05	CXCL1
ENSG00000163874	1.93778	5.45543	61.587	4.57689e-08	1.89229e-05	ZC3H12A
ENSG00000151014	1.72981	5.40034	60.2639	5.52939e-08	2.20445e-05	NOCT
ENSG00000128342	2.26467	5.09351	55.3444	1.14812e-07	4.41948e-05	LIF
ENSG00000115008	2.69534	4.13787	53.9505	1.42416e-07	4.96811e-05	IL1A
ENSG00000132510	1.64675	3.91253	53.3203	1.57192e-07	5.31737e-05	KDM6B
ENSG00000169429	2.86996	10.3909	52.843	1.69486e-07	5.40564e-05	CXCL8
ENSG00000023445	2.60563	6.50632	51.1715	2.21485e-07	6.86789e-05	BIRC3
ENSG00000234883	2.31584	4.03714	50.8419	2.33652e-07	7.04934e-05	MIR155HG
ENSG00000279903	2.69285	1.14861	49.7838	2.77875e-07	8.16295e-05	AP006248.3
ENSG00000164949	1.98257	2.08707	47.9529	3.77374e-07	0.000105316	GEM
ENSG00000133069	1.99939	2.09789	47.0068	4.43431e-07	0.000120732	TMCC2
ENSG00000159200	1.23616	6.79196	46.741	4.64173e-07	0.000123371	RCAN1
ENSG00000115604	1.95171	4.04611	41.0332	1.29615e-06	0.000321532	IL18R1
ENSG00000279932	2.31202	2.27891	37.3006	2.67149e-06	0.000634507	AP006248.4
ENSG00000163121	2.16003	2.18878	36.1284	3.38457e-06	0.000787124	NEURL3
ENSG00000232810	4.79337	3.19537	34.0579	5.20232e-06	0.00116147	TNF
ENSG00000137331	1.68325	7.61775	33.4861	5.87464e-06	0.00126009	IER3
ENSG00000136244	2.28886	7.47437	33.1729	6.28239e-06	0.00129871	IL6
ENSG00000159388	1.1773	5.55505	31.7457	8.57169e-06	0.00173974	BTG2
ENSG00000269906	1.14192	1.47952	30.9737	1.01762e-05	0.00192537	AL606834.1
ENSG00000073756	1.2263	8.86308	29.6712	1.36717e-05	0.00254361	PTGS2
ENSG00000141682	1.03135	6.02893	29.1467	1.54309e-05	0.00282385	PMAIP1
ENSG00000007908	3.20712	9.9877	27.8104	2.11265e-05	0.00366945	SELE
ENSG00000140379	1.97779	1.33795	26.1046	3.19522e-05	0.00516931	BCL2A1
ENSG00000269902	1.2269	2.3261	25.8404	3.41118e-05	0.00534655	AC234772.2
ENSG00000108691	1.81645	9.33725	25.6233	3.60058e-05	0.00550592	CCL2
ENSG00000056558	2.07245	7.03373	25.0538	4.15378e-05	0.0060724	TRAF1
ENSG00000162772	1.49626	5.89094	23.9045	5.57278e-05	0.00787455	ATF3
ENSG00000162783	1.08521	5.06105	23.8187	5.69821e-05	0.00795114	IER5
ENSG00000090339	1.31294	9.87661	23.2277	6.64936e-05	0.00916381	ICAM1
ENSG00000107968	1.26432	3.66929	22.7215	7.60172e-05	0.0101021	MAP3K8
ENSG00000185215	1.35987	6.80441	21.7328	9.91863e-05	0.0128746	TNFAIP2
ENSG00000050730	1.53434	3.49719	20.5957	0.000135741	0.017219	TNIP3
ENSG00000171223	1.21482	7.09978	20.2192	0.000150889	0.0187152	JUNB
ENSG00000095739	1.15992	4.95482	20.151	0.000153825	0.0188697	BAMBI
ENSG00000179862	1.52487	4.2545	19.8278	0.000168604	0.0204251	CITED4
ENSG00000125740	1.78472	3.62238	19.3797	0.000191711	0.022527	FOSB
ENSG00000117525	2.07121	6.72952	19.3036	0.000195969	0.0227875	F3
ENSG00000006210	1.2433	7.67235	18.3969	0.000255399	0.0279512	CX3CL1
ENSG00000184557	-1.18508	5.80964	18.0631	0.000282004	0.0302693	SOCS3
ENSG00000179388	1.4021	3.79625	17.6969	0.000314707	0.0327866	EGR3
ENSG00000173334	1.04632	6.56858	17.6091	0.00032314	0.0327928	TRIB1
ENSG00000069399	1.00809	3.29036	16.0909	0.000515779	0.0460612	BCL3
